# Supplementary material for: Evaluating COI and ITS2 dual barcoding for molecular delimitation and taxonomic insights in Arenosetella Wilson, 1932 (Harpacticoida: Ectinosomatidae) along Turkish Coasts
Source: PeerJ. 2025 Aug 21;13:e19870. doi: 10.7717/peerj.19870 (PMC12375299; doi:10.7717/peerj.19870)
Supplement: Supplemental Information 12 [file peerj-13-19870-s012.fasta]

>Arenosetella_aff._germanica_st113H13
ACTCTTTACTTAATTGCAGGGGCTTGATCAGGAATAATTGGCACAGGTCTAAGCCTTCTAATTCGCCTAGAGCTAGGACAACCAGGCTCACTTATTGGGGATGACCAAACTTATAATGTAATTGTTACAGCCCATGCATTTATTATAATTTTTTTTATAGTAATACCTATCTTAATTGGGGGATTTGGGAACTGATTAGTCCCTTTAATAATTGGTGCACCAGATATAGCATTTCCACGACTTAACAATATAAGATTTTGATTTCTTCTACCCGCTCTGATCTTATTATTAATTAGGGGTCTGGTAGAATCTGGAGCAGGCACAGGATGAACAGTATACCCCCCCTTATCCAGAAATATCTCTCATTCTGGCCCCTCCGTAGACTGTGCTATTTTCTCCTTACACTTAGCTGGTGTCTCTTCAATCTTAGGAGCAATAAATTTTATTAGAACTATTCTCAATATGCGATGTATAGGAATATCTTTAGACTCAATACCCTTATTTGTATGATCTGTACTAGTCACTACAGTTTTGCTTCTTCTAGCCCTCCCTGTTCTGGCAGGAGCTATTACTATACTGTTGACTGACCGTAACCTAAACACCTCCTTTTATGACGTCGCAGGGGGAGGAGACCCTATTTTATATCAACACTTATTCTGATTT
>Arenosetella_aff._germanica_st113H12
ACTCTTTACTTAATTGCAGGGGCTTGATCAGGAATAATTGGCACAGGCCTAAGCCTTCTAATTCGCCTAGAGCTAGGACAACCAGGCTCACTTATTGGGGATGACCAAACTTATAATGTAATTGTTACAGCCCATGCATTTATTATAATTTTTTTTATAGTAATACCTATCTTAATTGGGGGATTTGGGAACTGATTAGTCCCTTTAATAATTGGTGCACCAGATATAGCATTTCCACGACTTAACAATATAAGATTTTGATTTCTTCTACCCGCTCTGATCTTATTATTAATTAGGGGTCTGGTAGAATCTGGAGCAGGCACAGGATGAACAGTATACCCCCCCTTATCCAGAAATATCTCTCATTCTGGCCCCTCCGTAGACTGTGCTATTTTCTCCTTACACTTAGCTGGTGTCTCTTCAATCTTAGGAGCAATAAATTTTATTAGAACTATTCTCAATATGCGATGTATAGGAATATCTTTAGACTCAATACCCTTATTTGTATGATCTGTACTAGTCACTACAGTTTTGCTTCTTCTAGCCCTCCCTGTTCTGGCAGGAGCTATTACTATACTGTTGACTGACCGTAACCTGAACACCTCCTTTTATGACGTCGCAGGGGGAGGAGACCCTATTTTATATCAACACTTATTCTGATTT
>Arenosetella_aff._germanica_st113H15
ACTCTTTACTTAATTGCAGGGGCTTGATCAGGAATAATTGGCACAGGCCTAAGCCTTCTAATTCGCCTAGAGCTAGGACAACCAGGCTCACTTATTGGGGATGACCAAACTTATAATGTAATTGTTACAGCCCATGCATTTATTATAATTTTTTTTATAGTAATACCTATCTTAATTGGGGGATTTGGGAACTGATTAGTCCCTTTAATAATTGGTGCACCAGATATAGCATTTCCACGACTTAACAATATAAGATTTTGATTTCTTCTACCCGCTCTGATCTTATTATTAATTAGGGGTCTGGTAGAATCTGGAGCAGGCACAGGATGAACAGTATACCCCCCCTTATCCAGAAATATCTCTCATTCTGGCCCCTCCGTAGACTGTGCTATTTTCTCCTTACACTTAGCTGGTGTCTCTTCAATCTTAGGAGCAATAAATTTTATTAGAACTATTCTCAATATGCGATGTATAGGAATATCTTTAGACTCAATACCCTTATTTGTATGATCTGTACTAGTCACTACAGTTTTGCTTCTTCTAGCCCTCCCTGTTCTGGCAGGAGCTATTACTATACTGTTGACTGACCGTAACCTGAACACCTCCTTTTATGACGTCGCAGGGGGAGGAGACCCTATTTTATATCAACACTTATTCTGATTT
>Arenosetella_aff._germanica_st113H27
ACTCTTTACTTAATTGCAGGGGCTTGATCAGGAATAATTGGCACAGGCCTAAGCCTTCTAATTCGCCTAGAGCTAGGACAACCAGGCTCACTTATTGGGGATGACCAAACTTATAATGTAATTGTTACAGCCCATGCATTTATTATAATTTTTTTTATAGTAATACCTATCTTAATTGGGGGATTTGGGAACTGATTAGTCCCTTTAATAATTGGTGCACCAGATATAGCATTTCCACGACTTAACAATATAAGATTTTGATTTCTTCTACCCGCTCTGATCTTATTATTAATTAGGGGTCTGGTAGAATCTGGAGCAGGCACAGGATGAACAGTATACCCCCCCTTATCCAGAAATATCTCTCATTCTGGCCCCTCCGTAGACTGTGCTATTTTCTCCTTACACTTAGCTGGTGTCTCTTCAATCTTAGGAGCAATAAATTTTATTAGAACTATTCTCAATATGCGATGTATAGGAATATCTTTAGACTCAATACCCTTATTTGTATGATCTGTACTAGTCACTACAGTTTTGCTTCTTCTAGCCCTCCCTGTTCTGGCAGGAGCTATTACTATACTGTTGACTGACCGTAACCTAAACACCTCCTTTTATGACGTCGCAGGGGGAGGAGACCCTATTTTATATCAACACTTATTCTGATTT
>Arenosetella_aff._germanica_st103H21
ACTCTTTACTTAATTGCAGGGGCTTGATCAGGAATAATTGGCACAGGCCTAAGCCTTCTAATTCGCCTAGAGCTAGGACAACCAGGCTCACTTATTGGGGATGACCAAACTTATAATGTAATTGTTACAGCCCATGCATTTATTATAATTTTTTTTATAGTAATACCTATCTTAATTGGGGGATTTGGGAACTGATTAGTCCCTTTAATAATTGGTGCACCAGATATAGCATTTCCACGACTTAACAATATAAGATTTTGATTTCTTCTACCCGCTCTGATCTTATTATTAATTAGGGGTCTGGTAGAATCTGGAGCAGGCACAGGATGAACAGTATATCCCCCCTTATCCAGAAATATCTCTCATTCTGGCCCCTCCGTAGACTGTGCTATTTTCTCCTTACACTTAGCTGGTGTCTCTTCAATCTTAGGAGCAATAAATTTTATTAGAACTATTCTCAATATGCGATGTATAGGAATATCTTTAGACTCAATACCCTTATTTGTATGATCTGTACTAGTCACTACAGTTTTGCTTCTTCTAGCCCTCCCTGTTCTGGCAGGAGCTATTACTATACTGTTGACTGACCGTAACCTAAACACCTCCTTTTATGACGTCGCAGGGGGAGGAGACCCTATTTTATATCAACACTTATTTTGATTT
>Arenosetella_aff._germanica_st103H22
ACTCTTTACTTAATTGCAGGGGCTTGATCAGGAATAATTGGCACAGGCCTAAGCCTTCTAATTCGCCTAGAGCTAGGACAACCAGGCTCACTTATTGGGGATGACCAAACTTATAATGTAATTGTTACAGCCCATGCATTTATTATAATTTTTTTTATAGTAATACCTATCTTAATTGGGGGATTTGGGAACTGATTAGTCCCTTTAATAATTGGTGCACCAGATATAGCATTTCCACGACTTAACAATATAAGATTTTGATTTCTTCTACCCGCTCTGATCTTATTATTAATTAGGGGTCTGGTAGAATCTGGAGCAGGCACAGGATGAACAGTATACCCCCCCTTATCCAGAAATATCTCTCATTCTGGCCCCTCCGTAGACTGTGCTATTTTCTCCTTACACTTAGCTGGTGTCTCTTCAATCTTAGGAGCAATAAATTTTATTAGAACTATTCTCAATATGCGATGTATAGGAATATCTTTAGACTCAATACCCTTATTTGTATGATCTGTACTAGTCACTACAGTTTTGCTTCTTCTAGCCCTCCCTGTTCTGGCAGGAGCTATTACTATACTGTTGACTGACCGTAACCTAAACACCTCCTTTTATGACGTCGCAGGGGGAGGAGACCCTATTTTATATCAACACTTATTTTGATTT
>Arenosetella_aff._germanica_st103H24
ACTCTTTACTTAATTGCAGGGGCTTGATCAGGAATAATTGGCACAGGCCTAAGCCTTCTAATTCGCCTAGAGCTAGGACAACCAGGCTCACTTATTGGGGATGACCAAACTTATAATGTAATTGTTACAGCCCATGCATTTATTATAATTTTTTTTATAGTAATACCTATCTTAATTGGGGGATTTGGGAACTGATTAGTCCCTTTAATAATTGGTGCACCAGATATAGCATTTCCACGACTTAACAATATAAGATTTTGATTTCTTCTACCCGCTCTGATCTTATTATTAATTAGGGGTCTGGTAGAATCTGGAGCAGGCACAGGATGAACAGTATACCCCCCCTTATCCAGAAATATCTCTCATTCTGGCCCCTCCGTAGACTGTGCTATTTTCTCCTTACACTTAGCTGGTGTCTCTTCAATCTTAGGAGCAATAAATTTTATTAGAACTATTCTCAATATGCGATGTATAGGAATATCTTTAGACTCAATACCCTTATTTGTATGATCTGTACTAGTCACTACAGTTTTGCTTCTTCTAGCCCTCCCTGTTCTGGCAGGAGCTATTACTATACTGTTGACTGACCGTAACCTAAACACCTCCTTTTATGACGTCGCAGGGGGAGGAGACCCTATTTTATATCAACACTTATTTTGATTT
>Arenosetella_aff._germanica_st103H23
ACTCTTTACTTAATTGCAGGGGCTTGATCAGGAATAATTGGCACAGGCCTAAGCCTTCTAATTCGCCTAGAGCTAGGACAACCAGGCTCACTTATTGGGGATGACCAAACTTATAATGTAATTGTTACAGCCCATGCATTTATTATAATTTTTTTTATAGTAATACCTATCTTAATTGGGGGATTTGGGAACTGATTAGTCCCTTTAATAATTGGTGCACCAGATATAGCATTTCCACGACTTAACAATATAAGATTTTGATTTCTTCTACCCGCTCTGATCTTATTATTAATTAGGGGTCTGGTAGAATCTGGAGCAGGCACAGGATGAACAGTATACCCCCCCTTATCCAGAAATATCTCTCATTCTGGCCCCTCCGTAGACTGTGCTATTTTCTCCTTACACTTAGCTGGTGTCTCTTCAATCTTAGGAGCAATAAATTTTATTAGAACTATTCTCAATATGCGATGTATAGGAATATCTTTAGACTCAATACCCTTATTTGTATGATCTGTACTAGTCACTACAGTTTTGCTTCTTCTAGCCCTCCCTGTTCTGGCAGGAGCTATTACTATACTGTTGACTGACCGTAACCTAAACACCTCCTTTTATGACGTCGCAGGGGGAGGAGACCCTATTTTATACCAACACTTATTTTGATTT
>Arenosetella_aff._germanica_st97H4
ACTCTTTACTTAATTGCAGGGGCTTGATCAGGAATAATTGGCACAGGCCTAAGCCTTCTAATTCGCCTAGAGCTAGGACAACCAGGCTCACTTATTGGGGATGACCAAACTTATAATGTAATTGTTACAGCCCATGCATTTATTATAATTTTTTTTATAGTAATACCTATCTTAATTGGGGGATTTGGGAACTGATTAGTCCCTTTAATAATTGGTGCACCAGATATAGCATTTCCACGACTTAACAATATAAGATTTTGATTTCTTCTACCCGCTCTGATCTTATTATTAATTAGGGGTCTGGTAGAATCTGGAGCAGGCACAGGATGAACAGTATACCCCCCCTTATCCAGAAATATCTCTCATTCTGGCCCCTCCGTAGACTGTGCTATTTTCTCCTTACACTTAGCTGGTGTCTCTTCAATCTTAGGAGCAATAAATTTTATTAGAACTATTCTCAATATGCGATGTATAGGAATATCTTTAGACTCAATACCCTTATTTGTATGATCTGTACTAGTCACTACAGTTTTGCTTCTTCTAGCCCTCCCTGTTCTGGCAGGAGCTATTACTATACTGTTGACTGACCGTAACCTAAACACCTCCTTTTATGACGTCGCAGGGGGAGGAGACCCTATTTTATATCAACACTTATTCTGATTT
>Arenosetella_aff._germanica_st97H6
ACTCTTTACTTAATTGCAGGGGCTTGATCAGGAATAATTGGCACAGGCCTAAGCCTTCTAATTCGCCTAGAGCTAGGACAACCAGGCTCACTTATTGGGGATGACCAAACTTATAATGTAATTGTTACAGCCCATGCATTTATTATAATTTTTTTTATAGTAATACCTATCTTAATTGGGGGATTTGGGAACTGATTAGTCCCTTTAATAATTGGTGCACCAGATATAGCATTTCCACGACTTAACAATATAAGATTTTGATTTCTTCTACCCGCTCTGATCTTATTATTAATTAGGGGTCTGGTAGAATCTGGAGCAGGCACAGGATGAACAGTATACCCCCCCTTATCCAGAAATATCTCTCATTCTGGCCCCTCCGTAGACTGTGCTATTTTCTCCTTACACTTAGCTGGTGTCTCTTCAATCTTAGGAGCAATAAATTTTATTAGAACTATTCTCAATATGCGATGTATAGGAATATCTTTAGACTCAATACCCTTATTTGTATGATCTGTACTAGTCACTACAGTTTTGCTTCTTCTAGCCCTCCCTGTTCTGGCAGGAGCTATTACTATACTGTTGACTGACCGTAACCTAAACACCTCCTTTTATGACGTCGCAGGGGGAGGAGACCCTATTTTATATCAACACTTATTCTGATTT
>Arenosetella_aff._germanica_st97H7
ACTCTTTACTTAATTGCAGGGGCTTGATCAGGAATAATTGGCACAGGCCTAAGCCTTCTAATTCGCCTAGAGCTAGGACAACCAGGCTCACTTATTGGGGATGACCAAACTTATAATGTAATTGTTACAGCCCATGCATTTATTATAATTTTTTTTATAGTAATACCTATCTTAATTGGGGGATTTGGGAACTGATTAGTCCCTTTAATAATTGGTGCACCAGATATAGCATTTCCACGACTTAACAATATAAGATTTTGATTTCTTCTACCCGCTCTGATCTTATTATTAATTAGGGGTCTGGTAGAATCTGGAGCAGGCACAGGATGAACAGTATACCCCCCCTTATCCAGAAATATCTCTCATTCTGGCCCCTCCGTAGACTGTGCTATTTTCTCCTTACACTTAGCTGGTGTCTCTTCAATCTTAGGAGCAATAAATTTTATTAGAACTATTCTCAATATGCGATGTATAGGAATATCTTTAGACTCAATACCCTTATTTGTATGATCTGTACTAGTCACTACAGTTTTGCTTCTTCTAGCCCTCCCTGTTCTGGCAGGAGCTATTACTATACTGTTGACTGACCGTAACCTAAACACCTCCTTTTATGACGTCGCAGGGGGAGGAGACCCTATTTTATATCAACACTTATTCTGATTT
>Arenosetella_aff._germanica_st97H8
ACTCTTTACTTAATTGCAGGGGCTTGATCAGGAATAATTGGCACAGGCCTAAGCCTTCTAATTCGCCTAGAGCTAGGACAACCAGGCTCACTTATTGGGGATGACCAAACTTATAATGTAATTGTTACAGCCCATGCATTTATTATAATTTTTTTTATAGTAATACCTATCTTAATTGGGGGATTTGGGAACTGATTAGTCCCTTTAATAATTGGTGCACCAGATATAGCATTTCCACGACTTAACAATATAAGATTTTGATTTCTTCTACCCGCTCTGATCTTATTATTAATTAGGGGTCTGGTAGAATCTGGAGCAGGCACAGGATGAACAGTATACCCCCCCTTATCCAGAAATATCTCTCATTCTGGCCCCTCCGTAGACTGTGCTATTTTCTCCTTACACTTAGCTGGTGTCTCTTCAATCTTAGGAGCAATAAATTTTATTAGAACTATTCTCAATATGCGATGTATAGGAATATCTTTAGACTCAATACCCTTATTTGTATGATCTGTACTAGTCACTACAGTTTTGCTTCTTCTAGCCCTCCCTGTTCTGGCAGGAGCTATTACTATACTGTTGACTGACCGTAACCTAAACACCTCCTTTTATGACGTCGCAGGGGGAGGAGACCCTATTTTATATCAACACTTATTCTGATTT
>Arenosetella_aff._germanica_st97H9
ACTCTTTACTTAATTGCAGGGGCTTGATCAGGAATAATTGGCACAGGCCTAAGCCTTCTAATTCGCCTAGAGCTAGGACAACCAGGCTCACTTATTGGGGATGACCAAACTTATAATGTAATTGTTACAGCCCATGCATTTATTATAATTTTTTTTATAGTAATACCTATCTTAATTGGGGGATTTGGGAACTGATTAGTCCCTTTAATAATTGGTGCACCAGATATAGCATTTCCACGACTTAACAATATAAGATTTTGATTTCTTCTACCCGCTCTGATCTTATTATTAATTAGGGGTCTGGTAGAATCTGGAGCAGGCACAGGATGAACAGTATACCCCCCCTTATCCAGAAATATCTCTCATTCTGGCCCCTCCGTAGACTGTGCTATTTTCTCCTTACACTTAGCTGGTGTCTCTTCAATCTTAGGAGCAATAAATTTTATTAGAACTATTCTCAATATGCGATGTATAGGAATATCTTTAGACTCAATACCCTTATTTGTATGATCTGTACTAGTCACTACAGTTTTGCTTCTTCTAGCCCTCCCTGTTCTGGCAGGAGCTATTACTATACTGTTGACTGACCGTAACCTAAACACCTCCTTTTATGACGTCGCAGGGGGAGGAGACCCTATTTTATATCAACACTTATTCTGATTT
>Arenosetella_aff._germanica_st97H10
ACTCTTTACTTAATTGCAGGGGCTTGATCAGGAATAATTGGCACAGGCCTAAGCCTTCTAATTCGCCTAGAGCTAGGACAACCAGGCTCACTTATTGGGGATGACCAAACTTATAATGTAATTGTTACAGCCCATGCATTTATTATAATTTTTTTTATAGTAATACCTATCTTAATTGGGGGATTTGGGAACTGATTAGTCCCTTTAATAATTGGTGCACCAGATATAGCATTTCCACGACTTAACAATATAAGATTTTGATTTCTTCTACCCGCTCTGATCTTATTATTAATTAGGGGTCTGGTAGAATCTGGAGCAGGCACAGGATGAACAGTATACCCCCCCTTATCCAGAAATATCTCTCATTCTGGCCCCTCCGTAGACTGTGCTATTTTCTCCTTACACTTAGCTGGTGTCTCTTCAATCTTAGGAGCAATAAATTTTATTAGAACTATTCTCAATATGCGATGTATAGGAATATCTTTAGACTCAATACCCTTATTTGTGTGATCTGTACTAGTCACTACAGTTTTGCTTCTTCTAGCCCTCCCTGTTCTGGCAGGAGCTATTACTATACTGTTGACTGACCGTAACCTAAACACCTCCTTTTATGACGTCGCAGGGGGAGGAGACCCTATTTTATATCAACACTTATTCTGATTT
>Arenosetella_aff._germanica_st78H1
ACATTATACTTATTAGCGGGGGCTTGGTCAGGGATAATTGGCACTGGTTTGAGGCTTTTGATTCGTTTAGAGTTAGGTCAACCAGGGTCATTAATTGGAGATGATCAGACATATAATGTAGTAGTCACTGCCCATGCTTTTATTATAATTTTTTTTATAGTTATACCTATTTTAATTGGGGGGTTTGGCAACTGGCTAGTGCCTTTAATAATTGGTGCACCTGATATAGCATTTCCTCGATTGAATAATATAAGATTTTGGTTTTTAATTCCTGCTTTAACTCTTTTATTATTAAGTGGTATAGTAGAAAGTGGGGCGGGTACTGGGTGGACAGTGTACCCCCCCTTGAGAGGGAATTTATCCCACTCAGGCGCTAGTGTAGATTGTGCTATTTTTTCTTTACATTTAGCGGGGGTGTCATCAATTTTAGGGGCAATAAATTTTATTAGAACAATTTTGAACATACGGTGTATGGGGATACCTATAGATTGTATATCCCTTTTTGTGTGGTCAGTTTTAGTAACCACCGTATTATTATTATTAGCATTACCTGTATTAGCAGGTGCAATTACTATGTTGTTAACTGATCGTAACTTAAATACGTCTTTTTATGATGTGGCAGGAGGGGGGGATCCTATCTTATATCAACATTTATTTTGGTTT
>Arenosetella_aff._germanica_st78H3
ACATTATACTTATTAGCGGGGGCTTGGTCAGGGATAATTGGCACTGGTTTGAGGCTTTTGATTCGTTTAGAGTTAGGTCAACCAGGGTCATTAATTGGAGATGATCAGACATATAATGTAGTAGTCACTGCCCATGCTTTTATTATAATTTTTTTTATAGTTATACCTATTTTAATTGGGGGGTTTGGCAACTGGCTAGTGCCTTTAATAATTGGTGCACCTGATATAGCATTTCCTCGATTGAATAATATAAGATTTTGGTTTTTAATTCCTGCTTTAACTCTTTTATTATTAAGTGGTATAGTAGAAAGTGGGGCGGGTACTGGGTGGACAGTGTACCCCCCCTTGAGAGGGAATTTATCCCACTCAGGCGCTAGTGTAGATTGTGCTATTTTTTCTTTACATTTAGCGGGGGTGTCATCAATTTTAGGGGCAATAAATTTTATTAGAACAATTTTGAACATACGGTGTATGGGGATACCTATAGATTGTATATCCCTTTTTGTGTGGTCAGTTTTAGTAACCACCGTATTATTATTATTAGCATTACCTGTATTAGCAGGTGCAATTACTATGTTGTTAACTGATCGTAACTTAAATACGTCTTTTTATGATGTGGCAGGAGGGGGGGATCCTATCTTATATCAACATTTATTTTGGTTT
>Arenosetella_aff._germanica_st78H2
ACATTATACTTATTAGCGGGGGCTTGGTCAGGGATAATTGGCACTGGTTTGAGGCTTTTGATTCGTTTAGAGTTAGGTCAACCAGGGTCATTAATTGGAGATGATCAGACATATAATGTAGTAGTCACTGCCCATGCTTTTATTATAATTTTTTTTATGGTTATACCTATTTTAATTGGGGGGTTTGGCAACTGGCTAGTGCCTTTAATAATTGGTGCACCTGATATAGCATTTCCTCGATTGAATAATATAAGATTTTGGTTTTTAATTCCTGCTTTAACTCTTTTATTATTAAGTGGTATAGTAGAAAGTGGGGCGGGTACTGGGTGGACAGTGTACCCCCCCTTGAGAGGGAATTTATCCCACTCAGGCGCTAGTGTAGATTGTGCTATTTTTTCTTTACATTTAGCGGGGGTGTCATCAATTTTAGGGGCAATAAATTTTATTAGAACAATTTTGAACATACGGTGTATGGGGATACCTATAGATTGTATATCCCTTTTTGTGTGGTCAGTTTTAGTAACCACCGTATTATTATTATTAGCATTACCTGTATTAGCAGGTGCAATTACTATGTTGTTAACTGATCGTAACTTAAATACGTCTTTTTATGATGTGGCAGGAGGGGGGGATCCTATCTTATATCAACATTTATTTTGGTTT
>Arenosetella_aff._germanica_st61H1
ACTCTTTACCTTCTTGCTGGAGCCTGGTCAGGGATAGTCGGCACAGGCTTAAGGCTTCTTATTCGGCTAGAGCTTGGACAGCCTGGTTCCTTGATTGGGGATGATCAAACTTATAATGTTATTGTGACAGCTCATGCTTTTATTATAATTTTTTTTATAGTTATACCTATCTTAATCGGGGGGTTCGGCAACTGGTTAGTTCCTTTAATAATTGGGGCCCCTGACATGGCCTTCCCCCGGTTAAATAATATAAGATTCTGATTTCTCTTACCGGCCCTAATCCTCCTTTTAATCAGAGGATTAGTAGAGTCTGGAGCAGGGACCGGCTGAACAGTCTACCCCCCCTTATCTAGCAATGTCTCCCACTCCGGGCCTTCTGTAGATTGTGCTATTTTCTCCCTCCACTTGGCGGGGGTTTCTTCCATTTTAGGGGCTATAAATTTCATTAGAACAATTATTAATATACGATGCATAGGGATAGCTCTAGACTCTATGCCTTTATTTGTCTGATCTGTTCTAGTCACTACTATTCTTCTTCTCTTAGCCTTGCCTGTTTTAGCCGGAGCAATCACTATGCTATTAACTGATCGAAATCTAAACACTTCTTTTTATGACGCCGCAGGAGGCGGGGACCCTATTCTTTATCAGCACCTATTCTGATTT
>Arenosetella_aff._germanica_st61H12
ACTCTTTACCTTCTTGCTGGAGCCTGGTCAGGGATAGTCGGCACAGGCTTAAGGCTTCTTATTCGGCTAGAGCTTGGACAGCCTGGTTCCTTGATTGGGGATGATCAAACTTATAATGTTATTGTGACAGCTCATGCTTTTATTATAATTTTTTTTATAGTTATACCTATCTTAATCGGGGGGTTCGGCAACTGGTTAGTTCCTTTAATAATTGGGGCCCCTGACATGGCCTTCCCCCGGTTAAATAATATAAGATTCTGATTTCTCTTACCGGCCCTAATCCTCCTTTTAATCAGAGGATTAGTAGAGTCTGGAGCAGGGACCGGCTGAACAGTCTACCCCCCCTTATCTAGCAATGTCTCCCACTCCGGGCCTTCTGTAGATTGTGCTATTTTCTCCCTCCACTTGGCGGGGGTTTCTTCCATTTTAGGGGCTATAAATTTCATTAGAACAATTATTAATATACGATGCATAGGGATAGCTCTAGACTCTATGCCTTTATTTGTCTGATCTGTTCTAGTCACTACTATTCTTCTTCTCTTAGCCTTGCCTGTTTTAGCCGGAGCAATCACTATGCTATTAACTGATCGAAATCTAAACACTTCTTTTTATGACGCCGCAGGAGGCGGGGACCCTATTCTTTATCAGCACCTATTCTGATTT
>Arenosetella_aff._germanica_st61H2
ACTCTTTACCTTCTTGCTGGAGCCTGGTCAGGGATAGTCGGCACAGGCTTAAGGCTTCTTATTCGGCTAGAGCTTGGACAGCCTGGTTCCTTGATTGGGGATGATCAAACTTATAATGTTATTGTGACAGCTCATGCTTTTATTATAATTTTTTTTATAGTTATACCTATCTTAATCGGGGGGTTCGGCAACTGGTTAGTTCCTTTAATAATTGGGGCCCCTGACATGGCCTTCCCCCGGTTAAATAATATAAGATTCTGATTTCTCTTACCGGCCCTAATCCTCCTTTTAATCAGAGGATTAGTAGAGTCTGGAGCAGGGACCGGCTGAACAGTCTACCCCCCCTTATCTAGCAATGTCTCCCACTCCGGGCCTTCTGTAGATTGTGCTATTTTCTCCCTCCACTTGGCGGGGGTTTCTTCCATTTTAGGGGCTATAAATTTCATTAGAACAATTATTAATATACGATGCATAGGGATAGCTCTAGACTCTATGCCTTTATTTGTCTGATCTGTTCTAGTCACTACTATTCTTCTTCTCTTAGCCTTGCCTGTTTTAGCCGGAGCAATCACTATGCTATTAACTGATCGAAATCTAAACACTTCTTTTTATGACGCCGCAGGAGGCGGGGACCCTATTCTTTATCAGCACCTATTCTGATTT
>Arenosetella_aff._germanica_st61H3
ACTCTTTACCTTCTTGCTGGAGCCTGGTCAGGGATAGTCGGCACAGGCTTAAGGCTTCTTATTCGGCTAGAGCTTGGACAGCCTGGTTCCTTGATTGGGGATGATCAAACTTATAATGTTATTGTGACAGCTCATGCTTTTATTATAATTTTTTTTATAGTTATACCTATCTTAATCGGGGGGTTCGGCAACTGGTTAGTTCCTTTAATAATTGGGGCCCCTGACATGGCCTTCCCCCGGTTAAATAATATAAGATTCTGATTTCTCTTACCGGCCCTAATCCTCCTTTTAATCAGAGGATTAGTAGAGTCTGGAGCAGGGACCGGCTGAACAGTCTACCCCCCCTTATCTAGCAATGTCTCCCACTCCGGGCCTTCTGTAGATTGTGCTATTTTCTCCCTCCACTTGGCGGGGGTTTCTTCCATTTTAGGGGCTATAAATTTCATTAGAACAATTATTAATATACGATGCATAGGGATAGCTCTAGACTCTATGCCTTTATTTGTCTGATCTGTTCTAGTCACTACTATTCTTCTTCTCTTAGCCTTGCCTGTTTTAGCCGGAGCAATCACTATGCTATTAACTGATCGAAATCTAAACACTTCTTTTTATGACGCCGCAGGAGGCGGGGACCCTATTCTTTATCAGCACCTATTCTGATTT
>Arenosetella_aff._germanica_st61H9
ACTCTTTACCTTCTTGCTGGAGCCTGGTCAGGGATAGTCGGCACAGGCTTAAGGCTTCTTATTCGGCTAGAGCTTGGACAGCCTGGTTCCTTGATTGGGGATGATCAAACTTATAATGTTATTGTGACAGCTCATGCTTTTATTATAATTTTTTTTATAGTTATACCTATCTTAATCGGGGGGTTCGGCAACTGGTTAGTTCCTTTAATAATTGGGGCCCCTGACATGGCCTTCCCCCGGTTAAATAATATAAGATTCTGATTTCTCTTACCGGCCCTAATCCTCCTTTTAATCAGAGGATTAGTAGAGTCTGGAGCAGGGACCGGCTGAACAGTCTACCCCCCCTTATCTAGCAATGTCTCCCACTCCGGGCCTTCTGTAGATTGTGCTATTTTCTCCCTCCACTTGGCGGGGGTTTCTTCCATTTTAGGGGCTATAAATTTCATTAGAACAATTATTAATATACGATGCATAGGGATAGCTCTAGACTCTATGCCTTTATTTGTCTGATCTGTTCTAGTCACTACTATTCTTCTTCTCTTAGCCTTGCCTGTTTTAGCCGGAGCAATCACTATGCTATTAACTGATCGAAATCTAAACACTTCTTTTTATGACGCCGCAGGAGGCGGGGACCCTATTCTTTATCAGCACCTATTCTGATTT
>Arenosetella_aff._germanica_st61H11
ACTCTTTACCTTCTTGCTGGAGCCTGGTCAGGGATAGTCGGCACAGGCTTAAGGCTTCTTATTCGGCTAGAGCTTGGACAGCCTGGTTCCTTGATTGGGGATGATCAAACTTATAATGTTATTGTGACAGCTCATGCTTTTATTATAATTTTTTTTATAGTTATGCCTATCTTAATCGGGGGGTTCGGCAACTGGTTAGTTCCTTTAATAATTGGGGCCCCTGACATGGCCTTCCCCCGGTTAAATAATATAAGATTCTGATTTCTCTTACCGGCCCTAATCCTCCTTTTAATCAGAGGATTAGTAGAGTCTGGAGCAGGGACCGGCTGAACAGTCTACCCCCCCTTATCTAGCAATGTCTCCCACTCCGGGCCTTCTGTAGATTGTGCTATTTTCTCCCTCCACTTGGCGGGGGTTTCTTCCATTTTAGGGGCTATAAATTTCATTAGAACAATTATTAATATACGATGCATAGGGATAGCTCTAGACTCTATGCCTTTATTTGTCTGATCTGTTCTAGTCACTACTATTCTTCTTCTCTTAGCCTTGCCTGTTTTAGCCGGAGCAATCACTATGTTATTAACTGATCGAAATCTAAACACTTCTTTTTATGACGCCGCAGGAGGCGGGGACCCTATTCTTTATCAGCACCTATTCTGATTT
>Arenosetella_aff._germanica_st46H1
ACATTATACTTATTAGCGGGGGCTTGGTCAGGGATAATTGGCACTGGTTTGAGGCTTTTGATTCGTTTGGAGCTAGGTCAATCAGGGTCATTAATTGGGGATGACCAGACATATAATGTAGTAGTCACTGCTCATGCTTTTATTATAATTTTTTTTATAGTCATACCAATTTTAATTGGGGGGTTTGGCAACTGGTTAGTGCCTTTAATAATTGGTGCACCTGATATAGCATTTCCTCGATTGAATAATATAAGATTTTGATTTTTAATTCCTGCTTTAACTCTTTTATTATTAAGTGGTATAGTAGAAAGTGGGGCGGGTACTGGGTGGACAGTGTACCCCCCCTTGAGAGGAAATTTATCCCACTCAGGCGCTAGTGTAGATTGTGCTATTTTTTCTTTACATTTAGCGGGGGTGTCATCAATTTTAGGAGCAATAAATTTTATTAGAACAATTTTGAACATACGGTGTATGGGGATACCTATAGATTGTATATCACTTTTTGTGTGGTCAGTTTTAGTGACCACCGTATTATTATTATTAGCATTACCTGTATTAGCAGGTGCAATTACTATGTTGCTAACTGATCGTAACTTAAATACGTCTTTCTATGATGTGGCAGGAGGGGGAGATCCTATCTTATATCAACATTTATTTTGGTTT
>Arenosetella_aff._germanica_st46H2
ACATTATACTTATTAGCGGGGGCTTGGTCAGGGATAATTGGCACTGGTTTGAGGCTTTTGATTCGTTTGGAGCTAGGTCAATCAGGGTCATTAATTGGGGATGACCAGACATATAATGTAGTAGTCACTGCTCATGCTTTTATTATAATTTTTTTTATAGTCATACCAATTTTAATTGGGGGGTTTGGCAACTGGTTAGTGCCTTTAATAATTGGTGCACCTGATATAGCATTTCCTCGATTGAATAATATAAGATTTTGATTTTTAATTCCTGCTTTAACTCTTTTATTATTAAGTGGTATAGTAGAAAGTGGGGCGGGTACTGGGTGGACAGTGTACCCCCCCTTGAGAGGAAATTTATCCCACTCAGGCGCTAGTGTAGATTGTGCTATTTTTTCTTTACATTTAGCGGGGGTGTCATCAATTTTAGGAGCAATAAATTTTATTAGAACAATTTTGAACATACGGTGTATGGGGATACCTATAGATTGTATATCACTTTTTGTGTGGTCAGTTTTAGTGACCACCGTATTATTATTATTAGCATTACCTGTATTAGCAGGTGCAATTACTATGTTGCTAACTGATCGTAACTTAAATACGTCTTTCTATGATGTGGCAGGAGGGGGAGATCCTATCTTATATCAACATTTATTTTGGTTT
>Arenosetella_aff._germanica_st46H3
ACATTATACTTATTAGCGGGGGCTTGGTCAGGGATAATTGGCACTGGTTTGAGGCTTTTGATTCGTTTGGAGCTAGGTCAATCAGGGTCATTAATTGGGGATGACCAGACATATAATGTAGTAGTCACTGCTCATGCTTTTATTATAATTTTTTTTATAGTCATACCAATTTTAATTGGGGGGTTTGGCAACTGGTTAGTGCCTTTAATAATTGGTGCACCTGATATAGCATTTCCTCGATTGAATAATATAAGATTTTGATTTTTAATTCCTGCTTTAACTCTTTTATTATTAAGTGGTATAGTAGAAAGTGGGGCGGGTACTGGGTGGACAGTGTACCCCCCCTTGAGAGGAAATTTATCCCACTCAGGCGCTAGTGTAGATTGTGCTATTTTTTCTTTACATTTAGCGGGGGTGTCATCAATTTTAGGAGCAATAAATTTTATTAGAACAATTTTGAACATACGGTGTATGGGGATACCTATAGATTGTATATCACTTTTTGTGTGGTCAGTTTTAGTGACCACCGTATTATTATTATTAGCATTACCTGTATTAGCAGGTGCAATTACTATGTTGCTAACTGATCGTAACTTAAATACGTCTTTCTATGATGTGGCAGGAGGGGGAGATCCTATCTTATATCAACATTTATTTTGGTTT
>Arenosetella_aff._germanica_st46H5
ACATTATACTTATTAGCGGGGGCTTGGTCAGGGATAATTGGCACTGGTTTGAGGCTTTTGATTCGTTTGGAGCTAGGTCAATCAGGGTCATTAATTGGGGATGACCAGACATATAATGTAGTAGTCACTGCTCATGCTTTTATTATAATTTTTTTTATAGTCATACCAATTTTAATTGGGGGGTTTGGCAACTGGTTAGTGCCTTTAATAATTGGTGCACCTGATATAGCATTTCCTCGATTGAATAATATAAGATTTTGATTTTTAATTCCTGCTTTAACTCTTTTATTATTAAGTGGTATAGTAGAAAGTGGGGCGGGTACTGGGTGGACAGTGTACCCCCCCTTGAGAGGAAATTTATCCCACTCAGGCGCTAGTGTAGATTGTGCTATTTTTTCTTTACATTTAGCGGGGGTGTCATCAATTTTAGGAGCAATAAATTTTATTAGAACAATTTTGAACATACGGTGTATGGGGATACCTATAGATTGTATATCACTTTTTGTGTGGTCAGTTTTAGTGACCACCGTATTATTATTATTAGCATTACCTGTATTAGCAGGTGCAATTACTATGTTGCTAACTGATCGTAACTTAAATACGTCTTTCTATGATGTGGCAGGAGGGGGAGATCCTATCTTATATCAACATTTATTTTGGTTT
>Arenosetella_aff._germanica_st46H6
ACATTATACTTATTAGCGGGGGCTTGGTCAGGGATAATTGGCACTGGTTTGAGGCTTTTGATTCGTTTGGAGCTAGGTCAATCAGGGTCATTAATTGGGGATGACCAGACATATAATGTAGTAGTCACTGCTCATGCTTTTATTATAATTTTTTTTATAGTCATACCAATTTTAATTGGGGGGTTTGGCAACTGGTTAGTGCCTTTAATAATTGGTGCACCTGATATAGCATTTCCTCGATTGAATAATATAAGATTTTGATTTTTAATTCCTGCTTTAACTCTTTTATTATTAAGTGGTATAGTAGAAAGTGGGGCGGGTACTGGGTGGACAGTGTACCCCCCCTTGAGAGGAAATTTATCCCACTCAGGCGCTAGTGTAGATTGTGCTATTTTTTCTTTACATTTAGCGGGGGTGTCATCAATTTTAGGAGCAATAAATTTTATTAGAACAATTTTGAACATACGGTGTATGGGGATACCTATAGATTGTATATCACTTTTTGTGTGGTCAGTTTTAGTGACCACCGTATTATTATTATTAGCATTACCTGTATTAGCAGGTGCAATTACTATGTTGCTAACTGATCGTAACTTAAATACGTCTTTCTATGATGTGGCAGGAGGGGGAGATCCTATCTTATATCAACATTTATTTTGGTTT
>Arenosetella_aff._germanica_st32H1
ACATTATACTTATTAGCGGGGGCTTGGTCAGGGATAATTGGCACTGGTTTGAGGCTTTTGATTCGTTTGGAGCTAGGTCAACCAGGGTCATTAATTGGAGATGACCAGACATACAATGTAGTAGTCACTGCTCATGCTTTTATTATAATTTTTTTTATAGTCATACCAATTTTAATTGGGGGGTTTGGCAACTGGTTAGTGCCTTTAATAATTGGTGCACCTGATATAGCATTTCCTCGATTGAATAACATAAGATTTTGATTTTTAATTCCTGCTTTAACTCTTTTATTATTGAGGGGTATAGTAGAAAGTGGGGCGGGTACTGGGTGGACAGTGTACCCCCCCTTGAGAGGAAATCTATCCCACTCAGGTGCTAGTGTAGATTGTGCTATTTTTTCTTTACATTTAGCGGGGGTGTCATCAATTTTGGGAGCAATAAATTTTATTAGAACAATTTTGAACATACGGTGTATGGGGATACCTATAGATTGTATATCACTTTTTGTGTGGTCAGTTTTAGTGACCACCGTATTATTATTATTAGCATTACCTGTATTAGCAGGTGCAATTACTATGTTGTTAACTGATCGTAACTTAAATACGTCTTTCTATGATGTGGCAGGAGGGGGGGATCCTATCTTATATCAACATTTATTTTGATTT
>Arenosetella_aff._germanica_st32H3
ACATTATACTTATTAGCGGGGGCTTGGTCAGGGATAATTGGCACTGGTTTGAGGCTTTTGATTCGTTTGGAGCTAGGTCAACCAGGGTCATTAATTGGAGATGACCAGACATACAATGTAGTAGTCACTGCTCATGCTTTTATTATAATTTTTTTTATAGTCATACCAATTTTAATTGGGGGGTTTGGCAACTGGTTAGTGCCTTTAATAATTGGTGCACCTGATATAGCATTTCCTCGATTGAATAACATAAGATTTTGATTTTTAATTCCTGCTTTAACTCTTTTATTATTGAGGGGTATAGTAGAAAGTGGGGCGGGTACTGGGTGGACAGTGTACCCCCCCTTGAGAGGAAATCTATCCCACTCAGGTGCTAGTGTAGATTGTGCTATTTTTTCTTTACATTTAGCGGGGGTGTCATCAATTTTGGGAGCAATAAATTTTATTAGAACAATTTTGAACATACGGTGTATGGGGATACCTATAGATTGTATATCACTTTTTGTGTGGTCAGTTTTAGTGACCACCGTATTATTATTATTAGCATTACCTGTATTAGCAGGTGCAATTACTATGTTGTTAACTGATCGTAACTTAAATACGTCTTTCTATGATGTGGCAGGAGGGGGGGATCCTATCTTATATCAACATTTATTTTGATTT
>Arenosetella_aff._germanica_st32H2
ACATTATACTTATTAGCGGGGGCTTGGTCAGGGATAATTGGCACTGGTTTGAGGCTTTTGATTCGTTTGGAGCTAGGTCAACCAGGGTCATTAATTGGAGATGACCAGACATACAATGTAGTAGTCACTGCTCATGCTTTTATTATAATTTTTTTTATAGTCATACCAATTTTAATTGGGGGGTTTGGCAACTGGTTAGTGCCTTTAATAATTGGTGCACCTGATATAGCATTTCCTCGATTGAATAACATAAGATTTTGATTTTTAATTCCTGCTTTAACTCTTTTATTATTGAGGGGTATAGTAGAAAGTGGGGCGGGTACTGGGTGGACAGTGTACCCCCCCTTGAGAGGAAATCTATCCCACTCAGGTGCTAGTGTAGATTGTGCTATTTTTTCTTTACATTTAGCGGGGGTGTCATCAATTTTGGGAGCAATAAATTTTATTAGAACAATTTTGAACATACGGTGTATGGGGATACCTATAGATTGTATATCACTTTTTGTGTGGTCAGTTTTAGTAACCACCGTATTATTATTATTAGCATTACCTGTATTAGCAGGTGCAATTACTATGTTGTTAACTGATCGTAACTTAAATACGTCTTTCTATGATGTGGCAGGAGGGGGGGATCCTATCTTATATCAACATTTATTTTGATTT
>Arenosetella_aff._germanica_st29H1
ACATTATACTTATTAGCGGGGGCTTGGTCAGGGATAATTGGCACTGGTTTGAGGCTTTTGATTCGTTTGGAGCTAGGTCAACCAGGGTCATTAATTGGAGATGACCAGACATACAATGTAGTAGTCACTGCTCATGCTTTTATTATAATTTTTTTTATAGTCATACCAATTTTAATTGGGGGGTTTGGCAACTGGTTAGTGCCTTTAATAATTGGTGCACCTGATATAGCATTTCCTCGATTGAATAACATAAGATTTTGATTTTTAATTCCTGCTTTAACTCTTTTATTATTGAGGGGTATAGTAGAAAGTGGGGCGGGTACTGGGTGGACAGTGTACCCCCCCTTGAGAGGAAATCTATCCCACTCAGGTGCTAGTGTAGATTGTGCTATTTTTTCTTTACATTTAGCGGGGGTGTCATCAATTTTGGGAGCAATAAATTTTATTAGAACAATTTTGAACATACGGTGTATGGGGATACCTATAGATTGTATATCACTTTTTGTGTGGTCAGTTTTAGTGACCACCGTATTATTATTATTAGCATTACCTGTATTAGCAGGTGCAATTACTATGTTGTTAACTGATCGTAACTTAAATACGTCTTTCTATGATGTGGCAGGAGGGGGGGATCCTATCTTATATCAACATTTATTTTGATTT
>Arenosetella_aff._germanica_st29H2
ACATTATACTTATTAGCGGGGGCTTGGTCAGGGATAATTGGCACTGGTTTGAGGCTTTTGATTCGTTTGGAGCTAGGTCAACCAGGGTCATTAATTGGAGATGACCAGACATACAATGTAGTAGTCACTGCTCATGCTTTTATTATAATTTTTTTTATAGTCATACCAATTTTAATTGGGGGGTTTGGCAACTGGTTAGTGCCTTTAATAATTGGTGCACCTGATATAGCATTTCCTCGATTGAATAACATAAGATTTTGATTTTTAATTCCTGCTTTAACTCTTTTATTATTGAGGGGTATAGTAGAAAGTGGGGCGGGTACTGGGTGGACAGTGTACCCCCCCTTGAGAGGAAATCTATCCCACTCAGGTGCTAGTGTAGATTGTGCTATTTTTTCTTTACATTTAGCGGGGGTGTCATCAATTTTGGGAGCAATAAATTTTATTAGAACAATTTTGAACATACGGTGTATGGGGATACCTATAGATTGTATATCACTTTTTGTGTGGTCAGTTTTAGTGACCACCGTATTATTATTATTAGCATTACCTGTATTAGCAGGTGCAATTACTATGTTGTTAACTGATCGTAACTTAAATACGTCTTTCTATGATGTGGCAGGAGGGGGGGATCCTATCTTATATCAACATTTATTTTGATTT
>Arenosetella_aff._germanica_st29H4
ACATTATACTTATTAGCGGGGGCTTGGTCAGGGATAATTGGCACTGGTTTGAGGCTTTTGATTCGTTTGGAGCTAGGTCAACCAGGGTCATTAATTGGAGATGACCAGACATACAATGTAGTAGTCACTGCTCATGCTTTTATTATAATTTTTTTTATAGTCATACCAATTTTAATTGGGGGGTTTGGCAACTGGTTAGTGCCTTTAATAATTGGTGCACCTGATATAGCATTTCCTCGATTGAATAACATAAGATTTTGATTTTTAATTCCTGCTTTAACTCTTTTATTATTGAGGGGTATAGTAGAAAGTGGGGCGGGTACTGGGTGGACAGTGTACCCCCCCTTGAGAGGAAATCTATCCCACTCAGGTGCTAGTGTAGATTGTGCTATTTTTTCTTTACATTTAGCGGGGGTGTCATCAATTTTGGGAGCAATAAATTTTATTAGAACAATTTTGAACATACGGTGTATGGGGATACCTATAGATTGTATATCACTTTTTGTGTGGTCAGTTTTAGTGACCACCGTATTATTATTATTAGCATTACCTGTATTAGCAGGTGCAATTACTATGTTGTTAACTGATCGTAACTTAAATACGTCTTTCTATGATGTGGCAGGAGGGGGGGATCCTATCTTATATCAACATTTATTTTGATTT
>Arenosetella_aff._germanica_st29H5
ACATTATACTTATTAGCGGGGGCTTGGTCAGGGATAATTGGCACTGGTTTGAGGCTTTTGATTCGTTTGGAGCTAGGTCAACCAGGGTCATTAATTGGAGATGACCAGACATACAATGTAGTAGTCACTGCTCATGCTTTTATTATAATTTTTTTTATAGTCATACCAATTTTAATTGGGGGGTTTGGCAACTGGTTAGTGCCTTTAATAATTGGTGCACCTGATATAGCATTTCCTCGATTGAATAACATAAGATTTTGATTTTTAATTCCTGCTTTAACTCTTTTATTATTGAGGGGTATAGTAGAAAGTGGGGCGGGTACTGGGTGGACAGTGTACCCCCCCTTGAGAGGAAATCTATCCCACTCAGGTGCTAGTGTAGATTGTGCTATTTTTTCTTTACATTTAGCGGGGGTGTCATCAATTTTGGGAGCAATAAATTTTATTAGAACAATTTTGAACATACGGTGTATGGGGATACCTATAGATTGTATATCACTTTTTGTGTGGTCAGTTTTAGTGACCACCGTATTATTATTATTAGCATTACCTGTATTAGCAGGTGCAATTACTATGTTGTTAACTGATCGTAACTTAAATACGTCTTTCTATGATGTGGCAGGAGGGGGGGATCCTATCTTATATCAACATTTATTTTGATTT
>Arenosetella_aff._germanica_st29H6
ACATTATACTTATTAGCGGGGGCTTGGTCAGGGATAATTGGCACTGGTTTGAGGCTTTTGATTCGTTTGGAGCTAGGTCAACCAGGGTCATTAATTGGAGATGACCAGACATACAATGTAGTAGTCACTGCTCATGCTTTTATTATAATTTTTTTTATAGTCATACCAATTTTAATTGGGGGGTTTGGCAACTGGTTAGTGCCTTTAATAATTGGTGCACCTGATATAGCATTTCCTCGATTGAATAACATAAGATTTTGATTTTTAATTCCTGCTTTAACTCTTTTATTATTGAGGGGTATAGTAGAAAGTGGGGCGGGTACTGGGTGGACAGTGTACCCCCCCTTGAGAGGAAATCTATCCCACTCAGGTGCTAGTGTAGATTGTGCTATTTTTTCTTTACATTTAGCGGGGGTGTCATCAATTTTGGGAGCAATAAATTTTATTAGAACAATTTTGAACATACGGTGTATGGGGATACCTATAGATTGTATATCACTTTTTGTGTGGTCAGTTTTAGTGACCACCGTATTATTATTATTAGCATTACCTGTATTAGCAGGTGCAATTACTATGTTGTTAACTGATCGTAACTTAAATACGTCTTTCTATGATGTGGCAGGAGGGGGGGATCCTATCTTATATCAACATTTATTTTGATTT
>Arenosetella_aff._germanica_st29H7
ACATTATACTTATTAGCGGGGGCTTGGTCAGGGATAATTGGCACTGGTTTGAGGCTTTTGATTCGTTTGGAGCTAGGTCAACCAGGGTCATTAATTGGAGATGACCAGACATACAATGTAGTAGTCACTGCTCATGCTTTTATTATAATTTTTTTTATAGTCATACCAATTTTAATTGGGGGGTTTGGCAACTGGTTAGTGCCTTTAATAATTGGTGCACCTGATATAGCATTTCCTCGATTGAATAACATAAGATTTTGATTTTTAATTCCTGCTTTAACTCTTTTATTATTGAGGGGTATAGTAGAAAGTGGGGCGGGTACTGGGTGGACAGTGTACCCCCCCTTGAGAGGAAATCTATCCCACTCAGGTGCTAGTGTAGATTGTGCTATTTTTTCTTTACATTTAGCGGGGGTGTCATCAATTTTGGGAGCAATAAATTTTATTAGAACAATTTTGAACATACGGTGTATGGGGATACCTATAGATTGTATATCACTTTTTGTGTGGTCAGTTTTAGTGACCACCGTATTATTATTATTAGCATTACCTGTATTAGCAGGTGCAATTACTATGTTGTTAACTGATCGTAACTTAAATACGTCTTTCTATGATGTGGCAGGAGGGGGGGATCCTATCTTATATCAACATTTATTTTGATTT
>Arenosetella_aff._germanica_st29H8
ACATTATACTTATTAGCGGGGGCTTGGTCAGGGATAATTGGCACTGGTTTGAGGCTTTTGATTCGTTTGGAGCTAGGTCAACCAGGGTCATTAATTGGAGATGACCAGACATACAATGTAGTAGTCACTGCTCATGCTTTTATTATAATTTTTTTTATAGTCATACCAATTTTAATTGGGGGGTTTGGCAACTGGTTAGTGCCTTTAATAATTGGTGCACCTGATATAGCATTTCCTCGATTGAATAACATAAGATTTTGATTTTTAATTCCTGCTTTAACTCTTTTATTATTGAGGGGTATAGTAGAAAGTGGGGCGGGTACTGGGTGGACAGTGTACCCCCCCTTGAGAGGAAATCTATCCCACTCAGGTGCTAGTGTAGATTGTGCTATTTTTTCTTTACATTTAGCGGGGGTGTCATCAATTTTGGGAGCAATAAATTTTATTAGAACAATTTTGAACATACGGTGTATGGGGATACCTATAGATTGTATATCACTTTTTGTGTGGTCAGTTTTAGTGACCACCGTATTATTATTATTAGCATTACCTGTATTAGCAGGTGCAATTACTATGTTGTTAACTGATCGTAACTTAAATACGTCTTTCTATGATGTGGCAGGAGGGGGGGATCCTATCTTATATCAACATTTATTTTGATTT
>Arenosetella_aff._germanica_st15H1
ACACTATATTTAATAGCGGGGGCCTGGTCAGGAATAATTGGTACAGGGCTTAGGCTCTTAATTCGCCTTGAACTAGGGCAACCCGGCTCCCTAATTGGAGACGACCAAACCTACAATGTTATCGTAACTGCGCACGCCTTTATCATAATTTTCTTTATAGTGATGCCTATTTTAATTGGAGGATTTGGCAACTGACTAGTTCCTTTAATGATTGGGGCACCCGATATGGCGTTCCCTCGTCTCAATAATATAAGATTTTGGTTTCTACTACCTGCTCTTCTTTTGCTTTTAATTAGGGGTCTAGTAGAGTCTGGGGCAGGGACAGGTTGAACCGTCTACCCTCCCCTATCAAATAATATCTCCCATTCAGGACCATCTGTAGACTGCGCCATTTTTTCCCTCCACCTAGCAGGGGTCTCGTCAATTCTAGGGGCCATAAACTTTATTAGAACTATCATTAACATACGATGCATAGGAATAGCATTAGACTCCATGCCACTATTCGTGTGGTCAGTTTTAGTCACCACGATTTTACTTCTTTTGGCTCTCCCTGTGTTAGCCGGGGCCATCACAATACTTTTAACAGACCGTAACCTGAACACCTCCTTCTATGACGCAGCAGGAGGAGGGGACCCTATCCTGTACCAACATTTATTTTGATTT
>Arenosetella_aff._germanica_st15H3
ACATTATACTTATTAGCGGGGGCTTGGTCAGGGATAATTGGCACTGGTTTGAGGCTTTTGATTCGTTTGGAGCTAGGTCAACCAGGATCATTAATTGGAGATGATCAGACATATAATGTAGTAGTCACTGCTCATGCTTTTATTATAATTTTTTTTATAGTTATACCAATTTTAATTGGGGGGTTTGGCAACTGGTTAGTGCCTTTAATAATTGGTGCACCTGATATAGCATTTCCTCGATTAAACAATATAAGATTTTGATTTTTAATTCCTGCTTTGACTCTTTTATTATTAAGGGGTATAGTAGAAAGTGGGGCGGGAACTGGGTGGACAGTATACCCTCCCTTGAGAGGGAATTTATCCCATTCAGGTGCTAGTGTAGATTGTGCTATTTTTTCTTTACATTTAGCGGGGGTGTCATCAATTTTAGGAGCAATAAATTTTATTAGAACAATTTTGAACATACGGTGTATGGGAATACCTATAGATTGTATATCACTTTTTGTGTGGTCAGTTTTAGTAACCACTGTATTATTATTATTAGCATTACCTGTATTAGCAGGTGCAATTACTATATTGTTAACTGATCGTAACTTAAATACGTCTTTCTATGATGTGGCAGGAGGGGGGGATCCTATCCTATATCAACATTTATTTTGATTT
>Arenosetella_aff._germanica_st15H5
ACATTATACTTATTAGCGGGGGCTTGGTCAGGGATAATTGGCACTGGTTTGAGGCTTTTGATTCGTTTGGAGCTAGGTCAACCAGGATCATTAATTGGAGATGATCAGACATATAATGTAGTAGTCACTGCTCATGCTTTTATTATAATTTTTTTTATAGTTATACCAATTTTAATTGGGGGGTTTGGCAACTGGTTAGTGCCTTTAATAATTGGTGCACCTGATATAGCATTTCCTCGATTAAACAATATAAGATTTTGATTTTTAATTCCTGCTTTGACTCTTTTATTATTAAGGGGTATAGTAGAAAGTGGGGCGGGAACTGGGTGGACAGTATACCCTCCCTTGAGAGGGAATTTATCCCATTCAGGTGCTAGTGTAGATTGTGCTATTTTTTCTTTACATTTAGCGGGGGTGTCATCAATTTTAGGAGCAATAAATTTTATTAGAACAATTTTGAACATACGGTGTATGGGAATACCTATAGATTGTATATCACTTTTTGTGTGGTCAGTTTTAGTAACCACTGTATTATTATTATTAGCATTACCTGTATTAGCAGGTGCAATTACTATATTGTTAACTGATCGTAACTTAAATACGTCTTTCTATGATGTGGCAGGAGGGGGGGATCCTATCCTATATCAACATTTATTTTGATTT
>Arenosetella_aff._germanica_st15H6
ACACTATATTTAATAGCGGGGGCCTGGTCAGGAATAATTGGTACAGGGCTTAGGCTCTTAATTCGCCTTGAACTAGGGCAACCCGGCTCCCTAATTGGAGACGACCAAACCTACAATGTTATCGTAACTGCGCACGCCTTTATCATAATTTTCTTTATAGTGATGCCTATTTTAATTGGAGGATTTGGCAACTGACTAGTTCCTTTAATGATTGGGGCACCCGATATGGCGTTCCCTCGTCTCAATAATATAAGATTTTGGTTTCTACTACCTGCTCTTCTTTTGCTTTTAATTAGGGGTCTAGTAGAGTCTGGGGCAGGGACAGGTTGAACCGTCTACCCTCCCCTATCAAATAATATCTCCCATTCAGGACCATCTGTAGACTGCGCCATTTTTTCCCTCCACCTAGCAGGGGTCTCGTCAATTCTAGGGGCCATAAACTTTATTAGAACTATCATTAACATACGATGCATAGGAATAGCATTAGACTCCATGCCACTATTCGTGTGGTCAGTTTTAGTCACCACGATTTTACTTCTTTTGGCTCTCCCTGTGTTAGCCGGGGCCATCACAATACTTTTAACAGACCGTAACCTGAACACCTCCTTCTATGACGCAGCAGGAGGAGGGGACCCTATCCTGTACCAACATTTATTTTGATTT
>Arenosetella_aff._germanica_st15H9
ACACTATATTTAATAGCGGGGGCCTGGTCAGGAATAATTGGTACAGGGCTTAGGCTCTTAATTCGCCTTGAACTAGGGCAACCCGGCTCCCTAATTGGAGACGACCAAACCTACAATGTTATCGTAACTGCGCACGCCTTTATCATAATTTTCTTTATAGTGATGCCTATTTTAATTGGAGGATTTGGCAACTGACTAGTTCCTTTAATGATTGGGGCACCCGATATGGCGTTCCCTCGTCTCAATAATATAAGATTTTGGTTTCTACTACCTGCTCTTCTTTTGCTTTTAATTAGGGGTCTAGTAGAGTCTGGGGCAGGGACAGGTTGAACCGTCTACCCTCCCCTATCAAATAATATCTCCCATTCAGGACCATCTGTAGACTGCGCCATTTTTTCCCTCCACCTAGCAGGGGTCTCGTCAATTCTAGGGGCCATAAACTTTATTAGAACTATCATTAACATACGATGCATAGGAATAGCATTAGACTCCATGCCACTATTCGTGTGGTCAGTTTTAGTCACCACGATTTTACTTCTTTTGGCTCTCCCTGTGTTAGCCGGGGCCATCACAATACTTTTAACAGACCGTAACCTGAACACCTCCTTCTATGACGCAGCAGGAGGAGGGGACCCTATCCTGTACCAACATTTATTTTGATTT
>Arenosetella_aff._germanica_st15H10
ACACTATATTTAATAGCGGGAGCCTGGTCAGGAATAATTGGTACAGGGCTTAGGCTCTTAATTCGCCTTGAACTAGGGCAACCCGGCTCCCTAATTGGAGACGACCAAACCTACAATGTTATCGTAACAGCGCACGCCTTTATCATAATTTTCTTTATAGTGATGCCTATTTTAATTGGAGGATTTGGCAACTGACTAGTTCCTTTAATAATTGGGGCACCCGATATGGCGTTCCCTCGTCTCAATAATATAAGATTTTGGTTTCTACTACCTGCTCTTCTTTTGCTTTTAATTAGGGGTCTAGTAGAGTCTGGGGCAGGGACAGGTTGAACCGTCTACCCTCCCCTATCAAATAATATCTCCCATTCAGGGCCATCTGTAGACTGCGCCATTTTTTCCCTCCACCTAGCAGGGGTCTCGTCAATTCTAGGGGCCATAAACTTTATTAGAACTATCATTAACATACGATGCATAGGAATAGCATTAGACTCCATGCCACTATTCGTGTGGTCAGTTTTAATCACCACGATTTTACTTCTTTTGGCTCTCCCTGTGTTAGCCGGGGCCATCACAATACTTTTAACAGACCGTAACCTGAACACCTCCTTCTATGACGCAGCAGGAGGAGGGGACCCTATCCTGTACCAACATTTATTTTGATTT
>Arenosetella_aff._germanica_st15H16
ACACTATATTTAATAGCGGGGGCCTGGTCAGGAATAATTGGTACAGGGCTTAGGCTCTTAATTCGCCTTGAACTAGGGCAACCCGGCTCCCTAATTGGAGACGACCAAACCTACAATGTTATCGTAACTGCACACGCCTTTATCATAATTTTCTTTATAGTGATGCCTATTTTAATTGGAGGATTTGGCAACTGACTAGTTCCTTTAATGATTGGGGCACCCGATATGGCGTTCCCTCGTCTCAATAATATAAGATTTTGGTTTCTACTACCTGCTCTTCTTTTGCTTTTAATTAGGGGTCTAGTAGAGTCTGGGGCAGGGACAGGTTGAACCGTCTACCCTCCCCTATCAAATAATATCTCCCATTCAGGACCATCTGTAGACTGCGCCATTTTTTCCCTCCACCTAGCAGGGGTCTCGTCAATTCTAGGGGCCATAAACTTTATTAGAACTATCATTAACATACGATGCATAGGAATAGCATTAGACTCCATGCCACTATTCGTGTGGTCAGTTTTAGTCACCACGATTTTACTTCTTTTGGCTCTCCCTGTGTTAGCCGGGGCCATCACAATACTTTTAACAGACCGTAACCTGAACACCTCCTTCTATGACGCAGCAGGAGGAGGGGACCCTATCCTGTACCAACATTTATTTTGATTT
>Arenosetella_aff._germanica_st15H17
ACACTATATTTAATAGCGGGGGCCTGGTCAGGAATAATTGGTACAGGGCTTAGGCTCTTAATTCGCCTTGAACTAGGGCAACCCGGCTCCCTAATTGGAGACGACCAAACCTACAATGTTATCGTAACTGCCCACGCCTTTATCATAATTTTCTTTATAGTGATGCCTATTTTAATTGGAGGATTTGGCAACTGACTAGTTCCTTTAATGATTGGGGCACCCGATATGGCGTTCCCTCGTCTCAATAATATAAGATTTTGGTTTCTACTACCTGCTCTTCTTTTGCTTTTAATTAGGGGTCTAGTAGAGTCTGGGGCAGGGACAGGTTGAACCGTCTACCCTCCCCTATCAAATAATATCTCCCATTCAGGACCATCTGTAGACTGCGCCATTTTTTCCCTCCACCTAGCAGGGGTCTCGTCAATTCTAGGGGCCATAAACTTTATTAGAACTATCATTAACATACGATGCATAGGAATAGCATTAGACTCCATGCCACTATTCGTGTGGTCAGTTTTAGTCACCACGATTTTACTTCTTTTGGCTCTCCCTGTGTTAGCCGGGGCCATCACAATACTTTTAACAGACCGTAACCTGAACACCTCCTTCTATGACGCAGCAGGAGGAGGGGACCCTATCCTGTACCAACATTTATTTTGATTT
