# Supplementary material for: Evaluating COI and ITS2 dual barcoding for molecular delimitation and taxonomic insights in Arenosetella Wilson, 1932 (Harpacticoida: Ectinosomatidae) along Turkish Coasts
Source: PeerJ. 2025 Aug 21;13:e19870. doi: 10.7717/peerj.19870 (PMC12375299; doi:10.7717/peerj.19870)
Supplement: Supplemental Information 13 [file peerj-13-19870-s013.fasta]

>Arenosetella_aff._germanica_st113H27
GTTAAACATCCATCCAGTGATAATTTTATTGTCGCTGGCATTGGGCTCTCGCGGAGTGAAATCCGCGTGGCTTCAAGATGAGTGCGGTGACGGCCAACTGCCGCCCTGCTGATCCTCCGGGAATGCAAGTTCCTTGGATCGCGTTGATGGGCGACGACCGGACGTCTTTTTGCCGCGGGACGGGGGGGACTTTGAGCTCCCCCTCTCCGAACCGATAACAAAATCT
>Arenosetella_aff._germanica_st113H13
GTTAAACATCCATCCAGTGATAATTTTATTGTCGCTGGCATTGGGCTCTCGCGGAGTGAAATCCGCGTGGCTTCAAGATGAGTGCGGTGACGGCCAACTGCCGCCCTGCTGATCCTCCGGGAATGCAAGTTCCTTGGATCGCGTTGATGGGCGACGACCGGACGTCTTTTTGCCGCGGGACGGGGGGGACTTTGAGCTCCCCCTCTCCGAACCGATAACAAAATCT
>Arenosetella_aff._germanica_st113H12
GTTAAACATCCATCCAGTGATAATTTTATTGTCGCTGGCATTGGGCTCTCGCGGAGTGAAATCCGCGTGGCTTCAAGATGAGTGCGGTGACGGCCAACTGCCGCCCTGCTGATCCTCCGGGAATGCAAGTTCCTTGGATCGCGTTGATGGGCGACGACCGGACGTCTTTTTGCCGCGGGACGGGGGGGACTTTGAGCTCCCCCTCTCCGAACCGATAACAAAATCT
>Arenosetella_aff._germanica_st113H15
GTTAAACATCCATCCAGTGATAATTTTATTGTCGCTGGCATTGGGCTCTCGCGGAGTGAAATCCGCGTGGCTTCAAGATGAGTGCGGTGACGGCCAACTGCCGCCCTGCTGATCCTCCGGGAATGCAAGTTCCTTGGATCGCGTTGATGGGCGACGACCGGACGTCTTTTTGCCGCGGGACGGGGGGGACTTTGAGCTCCCCCTCTCCGAACCGATAACAAAATCT
>Arenosetella_aff._germanica_st103H24
GTTAAACATCCATCCAGTGATAATTTTATTGTCGCTGGCATTGGGCTCTCGCGGAGTGAAATCCGCGTGGCTTCAAGATGAGTGCGGTGACGGCCAACTGCCGCCCTGCTGATCCTCCGGGAATGCAAGTTCCTTGGATCGCGTTGATGGGCGACGACCGGACGTCTTTTTGCCGCGGGACGGGGGGGACTTTGAGCTCCCCCTCTCCGAACCGATAACAAAATCT
>Arenosetella_aff._germanica_st103H23
GTTAAACATCCATCCAGTGATAATTTTATTGTCGCTGGCATTGGGCTCTCGCGGAGTGAAATCCGCGTGGCTTCAAGATGAGTGCGGTGACGGCCAACTGCCGCCCTGCTGATCCTCCGGGAATGCAAGTTCCTTGGATCGCGTTGATGGGCGACGACCGGACGTCTTTTTGCCGCGGGACGGGGGGGACTTTGAGCTCCCCCTCTCCGAACCGATAACAAAATCT
>Arenosetella_aff._germanica_st103H22
GTTAAACATCCATCCAGTGATAATTTTATTGTCGCTGGCATTGGGCTCTCGCGGAGTGAAATCCGCGTGGCTTCAAGATGAGTGCGGTGACGGCCAACTGCCGCCCTGCTGATCCTCCGGGAATGCAAGTTCCTTGGATCGCGTTGATGGGCGACGACCGGACGTCTTTTTGCCGCGGGACGGGGGGGACTTTGAGCTCCCCCTCTCCGAACCGATAACAAAATCT
>Arenosetella_aff._germanica_st103H21
GTTAAACATCCATCCAGTGATAATTTTATTGTCGCTGGCATTGGGCTCTCGCGGAGTGAAATCCGCGTGGCTTCAAGATGAGTGCGGTGACGGCCAACTGCCGCCCTGCTGATCCTCCGGGAATGCAAGTTCCTTGGATCGCGTTGATGGGCGACGACCGGACGTCTTTTTGCCGCGGGACGGGGGGGACTTTGAGCTCCCCCTCTCCGAACCGATAACAAAATCT
>Arenosetella_aff._germanica_st97H10
GTTAAACATCCATCCAGTGATAATTTTATTGTCGCTGGCATTGGGCTCTCGCGGAGTGAAATCCGCGTGGCTTCAAGATGAGTGCGGTGACGGCCAACTGCCGCCCTGCTGATCCTCCGGGAATGCAAATTCCTTGGATCGCGTTGATGGGCGACGACCGGACGTCTTTTTGCCGCGGGACGGGGGGGACTTTGAGCTCCCCCTCTCCGAACCGATAACAAAATCT
>Arenosetella_aff._germanica_st97H9
GTTAAACATCCATCCAGTGATAATTTTATTGTCGCTGGCATTGGGCTCTCGCGGAGTGAAATCCGCGTGGCTTCAAGATGAGTGCGGTGACGGCCAACTGCCGCCCTGCTGATCCTCCGGGAATGCAAATTCCTTGGATCGCGTTGATGGGCGACGACCGGACGTCTTTTTGCCGCGGGACGGGGGGGACTTTGAGCTCCCCCTCTCCGAACCGATAACAAAATCT
>Arenosetella_aff._germanica_st97H8
GTTAAACATCCATCCAGTGATAATTTTATTGTCGCTGGCATTGGGCTCTCGCGGAGTGAAATCCGCGTGGCTTCAAGATGAGTGCGGTGACGGCCAACTGCCGCCCTGCTGATCCTCCGGGAATGCAAATTCCTTGGATCGCGTTGATGGGCGACGACCGGACGTCTTTTTGCCGCGGGACGGGGGGGACTTTGAGCTCCCCCTCTCCGAACCGATAACAAAATCT
>Arenosetella_aff._germanica_st97H7
GTTAAACATCCATCCAGTGATAATTTTATTGTCGCTGGCATTGGGCTCTCGCGGAGTGAAATCCGCGTGGCTTCAAGATGAGTGCGGTGACGGCCAACTGCCGCCCTGCTGATCCTCCGGGAATGCAAATTCCTTGGATCGCGTTGATGGGCGACGACCGGACGTCTTTTTGCCGCGGGACGGGGGGGACTTTGAGCTCCCCCTCTCCGAACCGATAACAAAATCT
>Arenosetella_aff._germanica_st97H6
GTTAAACATCCATCCAGTGATAATTTTATTGTCGCTGGCATTGGGCTCTCGCGGAGTGAAATCCGCGTGGCTTCAAGATGAGTGCGGTGACGGCCAACTGCCGCCCTGCTGATCCTCCGGGAATGCAAATTCCTTGGATCGCGTTGATGGGCGACGACCGGACGTCTTTTTGCCGCGGGACGGGGGGGACTTTGAGCTCCCCCTCTCCGAACCGATAACAAAATCT
>Arenosetella_aff._germanica_st97H4
GTTAAACATCCATCCAGTGATAATTTTATTGTCGCTGGCATTGGGCTCTCGCGGAGTGAAATCCGCGTGGCTTCAAGATGAGTGCGGTGACGGCCAACTGCCGCCCTGCTGATCCTCCGGGAATGCAAATTCCTTGGATCGCGTTGATGGGCGACGACCGGACGTCTTTTTGCCGCGGGACGGGGGGGACTTTGAGCTCCCCCTCTCCGAACCGATAACAAAATCT
>Arenosetella_aff._germanica_st78H3
GTTAAACATCCATCCGCCCCGCGTTGTCGCAAGGCAATGCGGTGGCGGCATTGGGCTCTCGCGGAGTGAAATCCGCGTGGCTTCAAGATGCTTGCGGTGACGGCGACCGGCCGCTCTGATCCTCCGGGAACTCTGCTTCCTTGGGTCTAAGCGTGTCCGACCGTCCGTCGTATGAGCCGCGGGAGATGGCGGGACGTTGCGTTCCCGCCCTCCGAACCCACCCTTAACTTT
>Arenosetella_aff._germanica_st78H2
GTTAAACATCCATCCGCCCCGCGTTGTCGCAAGGCAATGCGGTGGCGGCATTGGGCTCTCGCGGAGTGAAATCCGCGTGGCTTCAAGATGCTTGCGGTGACGGCGACCGGCCGCTCTGATCCTCCGGGAACTCTGCTTCCTTGGGTCTAAGCGTGTCCGACCGTCCGTCGTATGAGCCGCGGGAGATGGCGGGACGTTGCGTTCCCGCCCTCCGAACCCACCCTTAACTTT
>Arenosetella_aff._germanica_st78H1
GTTAAACATCCATCCGCCCCGCGTTGTCGCAAGGCAATGCGGTGGCGGCATTGGGCTCTCGCGGAGTGAAATCCGCGTGGCTTCAAGATGCTTGCGGTGACGGCGACCGGCCGCTCTGATCCTCCGGGAACTCTGCTTCCTTGGGTCTAAGCGTGTCCGACCGTCCGTCGTATGAGCCGCGGGAGATGGCGGGACGTTGCGTTCCCGCCCTCCGAACCCACCCTTAACTTT
>Arenosetella_aff._germanica_st61H12
GTTAAACATCCATCCAGCGATACTGCTTTGCTGGCATTGGGCTCTCGCGGAGTGACATCCGCGTGGCTTCAAGATGAGTGCGGTGACGGCCGACTGCCGCCCTGCTGATCCTCTGGGAATTTGCTTTCCTTGGGTCACGACACGGGCGCGGCGACAGGACGTCTTTTCTGCCGCGGGACGGGCGGGGACCTCGAGCTCCCCCCCTCCGAACCGATATACACAAATCT
>Arenosetella_aff._germanica_st61H11
GTTAAACATCCATCCAGCGATACTGCTTTGCTGGCATTGGGCTCTCGCGGAGTGACATCCGCGTGGCTTCAAGATGAGTGCGGTGACGGCCGACTGCCGCCCTGCTGATCCTCTGGGAATTTGCTTTCCTTGGGTCACGACACGGGCGCGGCGACAGGACGTCTTTTCTGCCGCGGGACGGGCGGGGACCTCGAGCTCCCCCCCTCCGAACCGATATACACAAATCT
>Arenosetella_aff._germanica_st61H9
GTTAAACATCCATCCAGCGATACTGCTTTGCTGGCATTGGGCTCTCGCGGAGTGACATCCGCGTGGCTTCAAGATGAGTGCGGTGACGGCCGACTGCCGCCCTGCTGATCCTCTGGGAATTTGCTTTCCTTGGGTCACGACACGGGCGCGGCGACAGGACGTCTTTTCTGCCGCGGGACGGGCGGGGACCTCGAGCTCCCCCCCTCCGAACCGATATACACAAATCT
>Arenosetella_aff._germanica_st61H3
GTTAAACATCCATCCAGCGATACTGCTTTGCTGGCATTGGGCTCTCGCGGAGTGACATCCGCGTGGCTTCAAGATGAGTGCGGTGACGGCCGACTGCCGCCCTGCTGATCCTCTGGGAATTTGCTTTCCTTGGGTCACGACACGGGCGCGGCGACAGGACGTCTTTTCTGCCGCGGGACGGGCGGGGACCTCGAGCTCCCCCCCTCCGAACCGATATACACAAATCT
>Arenosetella_aff._germanica_st61H2
GTTAAACATCCATCCAGCGATACTGCTTTGCTGGCATTGGGCTCTCGCGGAGTGACATCCGCGTGGCTTCAAGATGAGTGCGGTGACGGCCGACTGCCGCCCTGCTGATCCTCTGGGAATTTGCTTTCCTTGGGTCACGACACGGGCGCGGCGACAGGACGTCTTTTCTGCCGCGGGACGGGCGGGGACCTCGAGCTCCCCCCCTCCGAACCGATATACACAAATCT
>Arenosetella_aff._germanica_st61H1
GTTAAACATCCATCCAGCGATACTGCTTTGCTGGCATTGGGCTCTCGCGGAGTGACATCCGCGTGGCTTCAAGATGAGTGCGGTGACGGCCGACTGCCGCCCTGCTGATCCTCTGGGAATTTGCTTTCCTTGGGTCACGACACGGGCGCGGCGACAGGACGTCTTTTCTGCCGCGGGACGGGCGGGGACCTCGAGCTCCCCCCCTCCGAACCGATATACACAAATCT
>Arenosetella_aff._germanica_st46H6
GTTAAACATCCATCCGCCCCGCGTTGTCGCAAGGCTACGCGGTGGCGGCATTGGGCTCTCGCGGAGTGAAATCCGCGTGGCTTCAAGATGCTTGCGGTGACGGCGACCGGCCGCTCTGATCCTCCGGGAACTCTGCTTCCTTGGGTCTAAGCGAGTCCGACCGTCCGTCGTATGAGCCGCGGGAGATGGCGGGACTTTGCGTTCCCGCCCTCCAAACCCACCCTTAACTTT
>Arenosetella_aff._germanica_st46H5
GTTAAACATCCATCCGCCCCGCGTTGTCGCAAGGCTACGCGGTGGCGGCATTGGGCTCTCGCGGAGTGAAATCCGCGTGGCTTCAAGATGCTTGCGGTGACGGCGACCGGCCGCTCTGATCCTCCGGGAACTCTGCTTCCTTGGGTCTAAGCGAGTCCGACCGTCCGTCGTATGAGCCGCGGGAGATGGCGGGACTTTGCGTTCCCGCCCTCCAAACCCACCCTTAACTTT
>Arenosetella_aff._germanica_st46H3
GTTAAACATCCATCCGCCCCGCGTTGTCGCAAGGCTACGCGGTGGCGGCATTGGGCTCTCGCGGAGTGAAATCCGCGTGGCTTCAAGATGCTTGCGGTGACGGCGACCGGCCGCTCTGATCCTCCGGGAACTCTGCTTCCTTGGGTCTAAGCGAGTCCGACCGTCCGTCGTATGAGCCGCGGGAGATGGCGGGACTTTGCGTTCCCGCCCTCCAAACCCACCCTTAACTTT
>Arenosetella_aff._germanica_st46H2
GTTAAACATCCATCCGCCCCGCGTTGTCGCAAGGCTACGCGGTGGCGGCATTGGGCTCTCGCGGAGTGAAATCCGCGTGGCTTCAAGATGCTTGCGGTGACGGCGACCGGCCGCTCTGATCCTCCGGGAACTCTGCTTCCTTGGGTCTAAGCGAGTCCGACCGTCCGTCGTATGAGCCGCGGGAGATGGCGGGACTTTGCGTTCCCGCCCTCCAAACCCACCCTTAACTTT
>Arenosetella_aff._germanica_st46H1
GTTAAACATCCATCCGCCCCGCGTTGTCGCAAGGCTACGCGGTGGCGGCATTGGGCTCTCGCGGAGTGAAATCCGCGTGGCTTCAAGATGCTTGCGGTGACGGCGACCGGCCGCTCTGATCCTCCGGGAACTCTGCTTCCTTGGGTCTAAGCGAGTCCGACCGTCCGTCGTATGAGCCGCGGGAGATGGCGGGACTTTGCGTTCCCGCCCTCCAAACCCACCCTTAACTTT
>Arenosetella_aff._germanica_st32H3
GTTAAACATCCATCCGCCCCGCGTTGTCGCAAGGCTACGCGGTGGTGGCATTGGGCTCTCGCGGAGTGAAATCCGCGTGGCTTCAAGATGCTTGCGGTGACGGCGACCGGCCGCTCTGATCCTCCGGGAACTCTGCTTCCTTGGGTCTAAGCGAGTCCGACCGTCCGTCGTATGAGCCGCGGGAGATGGCGGGACTTTGCGTTCCCGCCCTCCAAACCCACCCTTAACTTT
>Arenosetella_aff._germanica_st32H2
GTTAAACATCCATCCGCCCCGCGTTGTCGCAAGGCTACGCGGTGGTGGCATTGGGCTCTCGCGGAGTGAAATCCGCGTGGCTTCAAGATGCTTGCGGTGACGGCGACCGGCCGCTCTGATCCTCCGGGAACTCTGCTTCCTTGGGTCTAAGCGAGTCCGACCGTCCGTCGTATGAGCCGCGGGAGATGGCGGGACTTTGCGTTCCCGCCCTCCAAACCCACCCTTAACTTT
>Arenosetella_aff._germanica_st32H1
GTTAAACATCCATCCGCCCCGCGTTGTCGCAAGGCTACGCGGTGGTGGCATTGGGCTCTCGCGGAGTGAAATCCGCGTGGCTTCAAGATGCTTGCGGTGACGGCGACCGGCCGCTCTGATCCTCCGGGAACTCTGCTTCCTTGGGTCTAAGCGAGTCCGACCGTCCGTCGTATGAGCCGCGGGAGATGGCGGGACTTTGCGTTCCCGCCCTCCAAACCCACCCTTAACTTT
>Arenosetella_aff._germanica_st29H8
GTTAAACATCCATCCGCCCCGCGTTGTCGCAAGGCTACGCGGTGGTGGCATTGGGCTCTCGCGGAGTGAAATCCGCGTGGCTTCAAGATGCTTGCGGTGACGGCGACCGGCCGCTCTGATCCTCCGGGAACTCTGCTTCCTTGGGTCTAAGCGAGTCCGACCGTCCGTCGTATGAGCCGCGGGAGATGGCGGGACTTTGCGTTCCCGCCCTCCAAACCCACCCTTAACTTT
>Arenosetella_aff._germanica_st29H7
GTTAAACATCCATCCGCCCCGCGTTGTCGCAAGGCTACGCGGTGGTGGCATTGGGCTCTCGCGGAGTGAAATCCGCGTGGCTTCAAGATGCTTGCGGTGACGGCGACCGGCCGCTCTGATCCTCCGGGAACTCTGCTTCCTTGGGTCTAAGCGAGTCCGACCGTCCGTCGTATGAGCCGCGGGAGATGGCGGGACTTTGCGTTCCCGCCCTCCAAACCCACCCTTAACTTT
>Arenosetella_aff._germanica_st29H6
GTTAAACATCCATCCGCCCCGCGTTGTCGCAAGGCTACGCGGTGGTGGCATTGGGCTCTCGCGGAGTGAAATCCGCGTGGCTTCAAGATGCTTGCGGTGACGGCGACCGGCCGCTCTGATCCTCCGGGAACTCTGCTTCCTTGGGTCTAAGCGAGTCCGACCGTCCGTCGTATGAGCCGCGGGAGATGGCGGGACTTTGCGTTCCCGCCCTCCAAACCCACCCTTAACTTT
>Arenosetella_aff._germanica_st29H5
GTTAAACATCCATCCGCCCCGCGTTGTCGCAAGGCTACGCGGTGGTGGCATTGGGCTCTCGCGGAGTGAAATCCGCGTGGCTTCAAGATGCTTGCGGTGACGGCGACCGGCCGCTCTGATCCTCCGGGAACTCTGCTTCCTTGGGTCTAAGCGAGTCCGACCGTCCGTCGTATGAGCCGCGGGAGATGGCGGGACTTTGCGTTCCCGCCCTCCAAACCCACCCTTAACTTT
>Arenosetella_aff._germanica_st29H4
GTTAAACATCCATCCGCCCCGCGTTGTCGCAAGGCTACGCGGTGGTGGCATTGGGCTCTCGCGGAGTGAAATCCGCGTGGCTTCAAGATGCTTGCGGTGACGGCGACCGGCCGCTCTGATCCTCCGGGAACTCTGCTTCCTTGGGTCTAAGCGAGTCCGACCGTCCGTCGTATGAGCCGCGGGAGATGGCGGGACTTTGCGTTCCCGCCCTCCAAACCCACCCTTAACTTT
>Arenosetella_aff._germanica_st29H2
GTTAAACATCCATCCGCCCCGCGTTGTCGCAAGGCTACGCGGTGGTGGCATTGGGCTCTCGCGGAGTGAAATCCGCGTGGCTTCAAGATGCTTGCGGTGACGGCGACCGGCCGCTCTGATCCTCCGGGAACTCTGCTTCCTTGGGTCTAAGCGAGTCCGACCGTCCGTCGTATGAGCCGCGGGAGATGGCGGGACTTTGCGTTCCCGCCCTCCAAACCCACCCTTAACTTT
>Arenosetella_aff._germanica_st29H1
GTTAAACATCCATCCGCCCCGCGTTGTCGCAAGGCTACGCGGTGGTGGCATTGGGCTCTCGCGGAGTGAAATCCGCGTGGCTTCAAGATGCTTGCGGTGACGGCGACCGGCCGCTCTGATCCTCCGGGAACTCTGCTTCCTTGGGTCTAAGCGAGTCCGACCGTCCGTCGTATGAGCCGCGGGAGATGGCGGGACTTTGCGTTCCCGCCCTCCAAACCCACCCTTAACTTT
>Arenosetella_aff._germanica_st15H17
GTTAAACATCCATCCAGTAGTGATTTCGTGTCATTGCTGGCATTGGGCTCTCGCGGAGTGAAATCCGCGTGGCTTCAAGATGAGTGCGGTGACGGCCGACTGCCGCCCTGCTGATCCTCTGGGAATTCGCTTTCCTTGGGTCACGACACGGGCGCGGCGACGGGACGTCTTCTGCCGCGGGACGGGCGTGGGGACCTTCAGCTCCCTCCCTCCGAGAAAGAACTTTACACATCT
>Arenosetella_aff._germanica_st15H16
GTTAAACATCCATCCAGTAGTGATTTCGTGTCATTGCTGGCATTGGGCTCTCGCGGAGTGAAATCCGCGTGGCTTCAAGATGAGTGCGGTGACGGCCGACTGCCGCCCTGCTGATCCTCTGGGAATTCGCTTTCCTTGGGTCACGACACGGGCGCGGCGACGGGACGTCTTCTGCCGCGGGACGGGCGTGGGGACCTTCAGCTCCCTCCCTCCGAGAAAGAACTTTACACATCT
>Arenosetella_aff._germanica_st15H6
GTTAAACATCCATCCAGTAGTGATTTCGTGTCATTGCTGGCATTGGGCTCTCGCGGAGTGAAATCCGCGTGGCTTCAAGATGAGTGCGGTGACGGCCGACTGCCGCCCTGCTGATCCTCTGGGAATTCGCTTTCCTTGGGTCACGACACGGGCGCGGCGACGGGACGTCTTCTGCCGCGGGACGGGCGTGGGGACCTTCAGCTCCCTCCCTCCGAGAAAGAACTTTACACATCT
>Arenosetella_aff._germanica_st15H1
GTTAAACATCCATCCAGTAGTGATTTCGTGTCATTGCTGGCATTGGGCTCTCGCGGAGTGAAATCCGCGTGGCTTCAAGATGAGTGCGGTGACGGCCGACTGCCGCCCTGCTGATCCTCTGGGAATTCGCTTTCCTTGGGTCACGACACGGGCGCGGCGACGGGACGTCTTCTGCCGCGGGACGGGCGTGGGGACCTTCAGCTCCCTCCCTCCGAGAAAGAACTTTACACATCT
>Arenosetella_aff._germanica_st15H9
GTTAAACATCCATCCAGTAGTGATTTCGTGTCATTGCTGGCATTGGGCTCTCGCGGAGTGAAATCCGCGTGGCTTCAAGATGAGTGCGGTGACGGCCGACTGCCGCCCTGCTGATCCTCTGGGAATTCGCTTTCCTTGGGTCACGACACGGGCGCGGCGACGGGACGTCTTCTGCCGCGGGACGGGCGTGGGGACCTTCAGCTCCCTCCCTCCGAGAAAGAACTTTACACATCT
>Arenosetella_aff._germanica_st15H5
GTTAAACATCCATCCGCCCCGCGTTGTCGCAAGGCAATGCGGTGGCGGCATTGGGCTCTCGCGGAGTGAAATCCGCGTGGCTTCAAGATGCTTGCGGTGACGGCGACCGGCCGCTCTGATCCTCCGGGAACTCTGCTTCCTTGGGTCTAAGCGAGTCCGACCGTCCGTCGTATGAGCCGCGGGAGATGGCGGGACTTTTAGTTCCCGCCCTCCGAACCCACCCTTAACTTT
>Arenosetella_aff._germanica_st15H3
GTTAAACATCCATCCGCCCCGCGTTGTCGCAAGGCAATGCGGTGGCGGCATTGGGCTCTCGCGGAGTGAAATCCGCGTGGCTTCAAGATGCTTGCGGTGACGGCGACCGGCCGCTCTGATCCTCCGGGAACTCTGCTTCCTTGGGTCTAAGCGAGTCCGACCGTCCGTCGTATGAGCCGCGGGAGATGGCGGGACTTTTAGTTCCCGCCCTCCGAACCCACCCTTAACTTT
>Arenosetella_aff._germanica_st15H10
GTTAAACATCCATCCAGTAGTGATTTCGTGTCGTTGCTGGCATTGGGCTCTCGCGGAGTGAAATCCGCGTGGCTTCAAGATGAGTGCGGTGACGGCCGACTGCCGCCCTGCTGATCCTCTGGGAATTCGCTTTCCTTGGGTCACGACACGGGCGCGGCGACGGGACGTCTTCTGCCGCGGGACGGGCGTGGGGACCTTCAGCTCCCTCCCTCCGAGAAAGAACTTTACACATCT
